# Supplementary material for: Contrasting Community Composition and Co-Occurrence Relationships of the Active Pico-Sized Haptophytes in the Surface and Subsurface Chlorophyll Maximum Layers of the Arctic Ocean in Summer
Source: Microorganisms. 2022 Jan 23;10(2):248. doi: 10.3390/microorganisms10020248 (PMC8877492; doi:10.3390/microorganisms10020248)
Supplement: Supplementary file 1 [file microorganisms-10-00248-s001.zip]

Archive with 1 entries (1 files):
- microorganisms-1540055-supplementary.pdf
